# Supplementary material for: Limited Evidence to Review—Is There an Association Between Cognition and Upper Extremity Motor Reaction Time in Older Adults?
Source: NeuroSci. 2025 Jul 30;6(3):71. doi: 10.3390/neurosci6030071 (PMC12372119; doi:10.3390/neurosci6030071)
Supplement: Supplementary file 1 [file neurosci-06-00071-s001.zip]

Archive with 1 entries (1 files):
- neurosci-3701438-supplementary.pdf
